# Supplementary material for: Differentially Expressed Genes, miRNAs and Network Models: A Strategy to Shed Light on Molecular Interactions Driving HNSCC Tumorigenesis
Source: Cancers (Basel). 2023 Sep 4;15(17):4420. doi: 10.3390/cancers15174420 (PMC10563081; doi:10.3390/cancers15174420)
Supplement: Supplementary file 1 [file cancers-15-04420-s001.zip › Table S1.xlsx]

## Sheet: S Table1
Table S1. List of differentially expressed genes (DEGs) found by comparing HNSCC vs control samples.
Gene Symbol	Gene ID	Median (HNSCC)	Median (Control)	Log2(Fold Change)	Padj
MMP1	ENSG00000196611.4	183.291	1.394	6.266	1.19e-30
MMP11	ENSG00000099953.9	40.74	0.88	4.473	2.56e-31
CA9	ENSG00000107159.12	24.92	0.255	4.368	1.18e-29
PTHLH	ENSG00000087494.15	137.053	6.891	4.129	7.12e-25
MMP9	ENSG00000100985.7	56.261	2.529	4.02	7.1e-36
COL1A1	ENSG00000108821.13	508.357	30.516	4.015	1.5e-27
LAMC2	ENSG00000058085.14	244.179	15.448	3.898	9.94e-34
ISG15	ENSG00000187608.8	333.975	21.942	3.868	9.55e-31
MMP3	ENSG00000149968.11	28.779	1.064	3.851	2.18e-15
SPP1	ENSG00000118785.13	65.489	3.974	3.741	5.41e-15
MMP12	ENSG00000262406.2	25.291	1.04	3.688	1.49e-29
SERPINE1	ENSG00000106366.8	90.108	6.255	3.651	6.85e-25
COL3A1	ENSG00000168542.12	344.103	27.013	3.623	1.11e-21
POSTN	ENSG00000133110.14	71.342	4.907	3.614	1.23e-20
MMP13	ENSG00000137745.11	12.63	0.115	3.612	8.33e-15
TGFBI	ENSG00000120708.16	351.017	28.624	3.571	2.78e-29
MMP10	ENSG00000166670.9	34.049	1.977	3.558	3.26e-11
IFI6	ENSG00000126709.14	429.346	35.976	3.541	5.59e-27
CTHRC1	ENSG00000164932.12	33.599	2.04	3.509	5.25e-30
INHBA	ENSG00000122641.9	17.99	0.67	3.507	4.53e-25
IFI27	ENSG00000165949.12	2390.5	217.038	3.455	1.12e-24
COL5A2	ENSG00000204262.11	38.77	2.693	3.429	1.56e-26
COL5A1	ENSG00000130635.15	56.102	4.355	3.415	6.54e-25
FN1	ENSG00000115414.18	297.613	26.99	3.415	2.42e-22
MFAP2	ENSG00000117122.13	79.61	6.653	3.397	1.8e-41
IGHG1	ENSG00000211896.6	1333.04	127.071	3.381	1.73e-07
CASC9	ENSG00000249395.2	9.38	0.045	3.312	2.3e-19
COL4A1	ENSG00000187498.14	70.209	6.331	3.28	7.13e-38
CXCL10	ENSG00000169245.5	45.959	3.894	3.262	1.23e-08
AIM2	ENSG00000163568.13	13.5	0.52	3.254	1.17e-24
PLAU	ENSG00000122861.15	141.601	14.172	3.232	3.83e-34
COL12A1	ENSG00000111799.20	50.348	4.509	3.22	4.64e-28
CXCL13	ENSG00000156234.7	16.919	0.992	3.169	3.86e-17
IGHG4	ENSG00000211892.3	128.221	13.508	3.155	1.38e-05
COL6A3	ENSG00000163359.15	59.651	5.839	3.149	1.83e-19
BST2	ENSG00000130303.12	299.04	32.868	3.147	1.15e-26
HOXD11	ENSG00000128713.12	7.85	0.03	3.103	1.85e-27
COL4A2	ENSG00000134871.17	86.079	9.201	3.094	3.94e-38
LOXL2	ENSG00000134013.15	22.119	1.75	3.072	6.89e-33
COL1A2	ENSG00000164692.17	385.743	45.293	3.063	2.12e-20
CXCL9	ENSG00000138755.5	22.239	1.854	3.025	2.67e-07
COL10A1	ENSG00000123500.9	7.78	0.08	3.023	3.16e-17
HOXB7	ENSG00000260027.4	9.6	0.315	3.011	3.5e-19
CDSN	ENSG00000204539.3	8.38	0.2	2.967	0.000542
NELL2	ENSG00000184613.10	15.77	1.18	2.944	1.49e-17
AC098973.2	ENSG00000225548.5	6.66	0	2.937	1.34e-09
WDR66	ENSG00000158023.9	23.87	2.347	2.894	1.69e-40
ARTN	ENSG00000117407.16	10.85	0.6	2.889	6.97e-28
SPARC	ENSG00000113140.10	930.91	125.165	2.885	4.12e-21
CTA-384D8.35	ENSG00000272666.1	15.73	1.305	2.86	9.57e-35
AP000349.2	ENSG00000280178.1	7.59	0.19	2.852	1.41e-18
HOXD10	ENSG00000128710.5	7.48	0.175	2.851	4.52e-24
IGF2BP2	ENSG00000073792.15	25.329	2.665	2.845	4.38e-24
FAP	ENSG00000078098.13	12.84	0.949	2.828	3.25e-23
FST	ENSG00000134363.11	55.541	7.043	2.813	7.61e-25
ITGA5	ENSG00000161638.10	60.27	7.73	2.811	3.91e-30
LAMA3	ENSG00000053747.15	101.222	13.82	2.786	1.41e-25
COL6A1	ENSG00000142156.14	165.42	23.423	2.769	9.83e-22
IGHG3	ENSG00000211897.7	136.333	19.878	2.718	9.2e-05
COL7A1	ENSG00000114270.15	98.148	14.11	2.714	8.76e-37
KRT17	ENSG00000128422.15	6652.59	1024.6	2.698	8.96e-20
GBP5	ENSG00000154451.14	17.13	1.81	2.69	4.88e-12
RBP1	ENSG00000114115.9	213.515	32.394	2.683	4.74e-16
APOC1	ENSG00000130208.9	54.879	7.769	2.672	2.48e-10
LY6K	ENSG00000160886.13	47.399	6.606	2.67	3.03e-28
KHDC1L	ENSG00000256980.4	6.04	0.115	2.659	7.29e-12
ADAMTS2	ENSG00000087116.13	11.32	0.97	2.645	2.55e-22
RP11-54H7.4	ENSG00000275216.1	7.78	0.41	2.639	2.47e-14
C1QTNF6	ENSG00000133466.13	15.22	1.625	2.627	3.79e-33
TM4SF19	ENSG00000145107.15	14.3	1.515	2.605	3.93e-19
DUXAP8	ENSG00000206195.10	6.66	0.26	2.604	9.14e-18
LINC01296	ENSG00000244306.9	6.95	0.31	2.601	2.13e-17
FKBP10	ENSG00000141756.18	29.941	4.113	2.597	2.34e-16
TUBB3	ENSG00000258947.6	52.45	7.99	2.572	3.16e-23
PDPN	ENSG00000162493.16	77.912	12.324	2.566	1.09e-19
HMGA2	ENSG00000149948.13	6.01	0.205	2.54	5.43e-18
NEFL	ENSG00000277586.1	12.54	1.33	2.539	8.28e-10
HTRA3	ENSG00000170801.9	19.49	2.53	2.537	5.9e-15
NXPH4	ENSG00000182379.9	12.4	1.31	2.536	8.69e-23
SERPINH1	ENSG00000149257.13	167.985	28.215	2.532	1.81e-38
CERCAM	ENSG00000167123.18	32.769	4.855	2.528	1e-25
PMEPA1	ENSG00000124225.15	35.06	5.262	2.526	1.27e-24
COL11A1	ENSG00000060718.18	5.29	0.1	2.516	2.4e-13
IGHG2	ENSG00000211893.3	317.65	54.751	2.515	0.000465
OASL	ENSG00000135114.12	18.14	2.35	2.514	1.48e-16
APOE	ENSG00000130203.9	90.052	15.1	2.5	8.61e-10
DNAH17	ENSG00000187775.16	5.81	0.205	2.499	1.53e-16
RCN3	ENSG00000142552.7	25.969	3.78	2.496	2.14e-20
CHST2	ENSG00000175040.5	10.09	0.993	2.476	1.61e-22
LGALS1	ENSG00000100097.11	933.43	167.677	2.47	1.8e-21
COL6A2	ENSG00000142173.14	196.283	35.283	2.443	9.82e-17
AC010677.5	ENSG00000232383.1	4.42	0	2.438	1.11e-12
CTSV	ENSG00000136943.10	54.989	9.399	2.429	2.57e-19
ENO2	ENSG00000111674.8	17.579	2.455	2.427	7.32e-24
ADAM12	ENSG00000148848.14	5.56	0.23	2.415	6.13e-20
GREM1	ENSG00000166923.10	9.35	0.946	2.411	1.46e-12
USP41	ENSG00000161133.16	6.99	0.515	2.399	2.6e-10
MMP7	ENSG00000137673.8	22.34	3.442	2.394	0.000332
CDKN2A	ENSG00000147889.16	25.1	4.023	2.377	3.83e-05
THY1	ENSG00000154096.13	45.72	8.015	2.374	1.15e-16
HOXC13	ENSG00000123364.4	4.48	0.06	2.37	6.61e-21
TREM2	ENSG00000095970.16	12.49	1.609	2.37	8.22e-20
LUM	ENSG00000139329.4	237.354	45.244	2.366	6.22e-17
PXDN	ENSG00000130508.10	17.01	2.52	2.355	7.61e-16
CXCL11	ENSG00000169248.12	6.52	0.478	2.347	3.96e-07
CDH11	ENSG00000140937.13	12.42	1.654	2.338	7.79e-10
TENM2	ENSG00000145934.15	19.569	3.088	2.331	8.48e-13
IGFL2	ENSG00000204866.8	6.92	0.574	2.331	1.32e-07
AEBP1	ENSG00000106624.8	84.612	16.089	2.325	2.87e-16
CD276	ENSG00000103855.17	89.659	17.119	2.323	3.59e-42
ALG1L	ENSG00000189366.9	18.53	2.905	2.322	4.35e-25
IFI44	ENSG00000137965.10	48.6	8.96	2.316	2.35e-16
GALNT6	ENSG00000139629.15	21.591	3.565	2.307	6.59e-12
CST1	ENSG00000170373.8	5.8	0.379	2.301	0.00807
EPSTI1	ENSG00000133106.14	21.37	3.565	2.293	1.16e-15
TYMP	ENSG00000025708.12	309.264	62.503	2.289	1.34e-22
DFNA5	ENSG00000105928.13	22.91	3.9	2.287	2.92e-24
NID1	ENSG00000116962.14	14.2	2.129	2.28	1.35e-15
BGN	ENSG00000182492.15	180.28	36.425	2.276	2.86e-15
IGHGP	ENSG00000253755.1	23.45	4.065	2.271	0.000251
GNLY	ENSG00000115523.16	21.5	3.679	2.266	2.12e-11
COL4A5	ENSG00000188153.12	15.28	2.406	2.257	6.45e-27
RSAD2	ENSG00000134321.11	12.17	1.755	2.257	9.56e-14
FADS2	ENSG00000134824.13	19.2	3.245	2.251	1.7e-10
NETO2	ENSG00000171208.9	20.031	3.434	2.246	2.19e-34
COL4A6	ENSG00000197565.15	6.27	0.54	2.239	1.2e-12
HOXC10	ENSG00000180818.4	3.91	0.045	2.232	1.99e-13
HOXA10	ENSG00000253293.4	4.18	0.11	2.222	5.6e-24
FSTL3	ENSG00000070404.9	24.16	4.414	2.216	8.97e-19
THBS2	ENSG00000186340.14	27.54	5.154	2.213	7.98e-11
MISP	ENSG00000099812.8	8.46	1.04	2.213	6.59e-09
ITGA6	ENSG00000091409.14	169.812	35.86	2.212	3.23e-20
IGHM	ENSG00000211899.7	31.33	6.027	2.202	0.00322
GPR176	ENSG00000166073.8	6.4	0.615	2.196	6.14e-19
TNC	ENSG00000041982.14	146.524	31.287	2.192	2.46e-11
PKMYT1	ENSG00000127564.16	34.76	6.838	2.19	1.24e-42
TTYH3	ENSG00000136295.14	35.041	6.908	2.188	3e-34
S100A7A	ENSG00000184330.11	6.67	0.684	2.187	0.00587
C16orf74	ENSG00000154102.10	36.021	7.169	2.18	2.73e-34
APOL1	ENSG00000100342.20	114.88	24.589	2.179	4.4e-16
RP11-334E6.12	ENSG00000263873.1	12.84	2.059	2.178	8.36e-13
MYO1B	ENSG00000128641.17	60.791	12.681	2.175	2.21e-25
MYBL2	ENSG00000101057.15	38.26	7.7	2.174	4.23e-46
WDR54	ENSG00000005448.16	22.811	4.275	2.174	2.19e-35
BBOX1-AS1	ENSG00000254560.5	6.19	0.595	2.172	7.45e-23
TREM1	ENSG00000124731.12	8.36	1.105	2.153	1.04e-17
DUXAP9	ENSG00000225210.9	4.51	0.24	2.152	4.74e-16
SH2D5	ENSG00000189410.11	4.2	0.17	2.152	6.16e-14
PGF	ENSG00000119630.13	25.221	4.918	2.148	3.11e-24
CXCL8	ENSG00000169429.10	34.189	6.95	2.146	9e-08
IGF2BP3	ENSG00000136231.13	6.72	0.754	2.138	1.69e-09
FADS3	ENSG00000221968.8	15.95	2.875	2.129	3.85e-21
CPXM1	ENSG00000088882.7	7.59	0.97	2.125	3.85e-13
TMEM132A	ENSG00000006118.14	52.099	11.19	2.123	8.34e-37
SNX10	ENSG00000086300.15	7.71	1	2.123	1.99e-29
RP11-417E7.1	ENSG00000223485.1	4.38	0.24	2.117	3.5e-17
FSCN1	ENSG00000075618.17	314.932	72.199	2.11	2.63e-41
COL16A1	ENSG00000084636.17	43.48	9.345	2.104	1.4e-19
P3H2	ENSG00000090530.9	26.48	5.398	2.103	1.24e-14
PYY2	ENSG00000237575.4	3.48	0.045	2.1	1.21e-11
LAMB3	ENSG00000196878.12	269.828	62.286	2.097	1.01e-23
FADS1	ENSG00000149485.16	9.93	1.56	2.094	4.65e-17
LINC01160	ENSG00000231346.5	3.71	0.105	2.092	2.33e-15
IDO1	ENSG00000131203.12	11.89	2.024	2.091	1.6e-06
FKSG51	ENSG00000280230.1	3.72	0.11	2.088	3.15e-30
RPL39L	ENSG00000163923.9	31.36	6.617	2.087	5.15e-09
OLFML2B	ENSG00000162745.10	14.25	2.615	2.077	7.37e-14
NID2	ENSG00000087303.16	6.39	0.755	2.074	2.57e-18
STC2	ENSG00000113739.10	5.32	0.504	2.071	1.62e-24
PHLDB2	ENSG00000144824.19	20.81	4.198	2.069	8.32e-24
PLAUR	ENSG00000011422.11	52.998	11.884	2.067	5.37e-28
PCSK9	ENSG00000169174.10	9.37	1.495	2.055	2.16e-16
IL24	ENSG00000162892.15	5.44	0.55	2.055	3.65e-12
CDH3	ENSG00000062038.13	278.454	66.406	2.052	1.5e-19
SH2D2A	ENSG00000027869.11	9.17	1.454	2.051	3.45e-36
P3H1	ENSG00000117385.15	25.679	5.445	2.05	4.78e-35
MARCKSL1	ENSG00000175130.6	74.33	17.196	2.05	5.99e-24
PLEK2	ENSG00000100558.8	64.538	14.822	2.05	1.61e-21
SUGCT	ENSG00000175600.15	11.53	2.03	2.048	2.24e-23
LTBP1	ENSG00000049323.15	33.99	7.475	2.046	2.55e-15
PLOD3	ENSG00000106397.11	39.129	8.725	2.045	2.73e-34
IL11	ENSG00000095752.6	3.74	0.15	2.043	9.26e-22
IFIT3	ENSG00000119917.13	31.31	6.857	2.04	1.04e-10
FEZ1	ENSG00000149557.12	20.72	4.319	2.03	1.37e-17
KRT75	ENSG00000170454.5	11.09	1.96	2.03	0.000221
HOMER3	ENSG00000051128.18	68.01	15.914	2.029	1.04e-36
EMILIN1	ENSG00000138080.13	14.8	2.879	2.026	5.67e-13
TNFRSF12A	ENSG00000006327.13	123.639	29.67	2.023	8.05e-23
ZFPM2-AS1	ENSG00000251003.7	3.26	0.05	2.02	1.34e-15
APOBEC3B	ENSG00000179750.15	20.15	4.22	2.019	6.22e-16
CDCA5	ENSG00000146670.9	24.01	5.177	2.017	5.87e-48
KRT16P6	ENSG00000226145.7	17.67	3.624	2.014	1.76e-05
SULF1	ENSG00000137573.13	25.569	5.589	2.012	7.77e-13
PTK7	ENSG00000112655.15	77.53	18.479	2.011	1.7e-43
FKSG62	ENSG00000280403.1	4.7	0.414	2.011	4.57e-13
CSAG3	ENSG00000268916.5	3.17	0.035	2.01	8.28e-10
SLC2A1	ENSG00000117394.19	663.567	164.762	2.003	5.91e-26
PROCR	ENSG00000101000.4	25.321	5.589	1.998	3.74e-17
PDGFRB	ENSG00000113721.13	19.419	4.115	1.997	2.43e-13
CHST11	ENSG00000171310.10	11.94	2.249	1.994	6.35e-23
C6orf141	ENSG00000197261.11	6.46	0.89	1.981	2.4e-14
RAC2	ENSG00000128340.14	56.842	13.799	1.967	1.62e-22
IFI44L	ENSG00000137959.15	10.36	1.91	1.965	7.25e-09
IL36G	ENSG00000136688.10	29.629	6.872	1.96	7.88e-07
CASP14	ENSG00000105141.5	3.57	0.175	1.96	4.37e-05
P3H4	ENSG00000141696.12	14.11	2.89	1.958	1.89e-26
CAV1	ENSG00000105974.11	148.909	37.732	1.952	5.48e-13
GAST	ENSG00000184502.3	3.29	0.11	1.95	6.27e-13
POPDC3	ENSG00000132429.9	5.49	0.684	1.947	0.00228
AGRN	ENSG00000188157.13	87.353	21.927	1.946	3.04e-36
MFI2	ENSG00000163975.11	9.4	1.715	1.938	1.18e-12
VCAN	ENSG00000038427.15	16.05	3.459	1.935	3.57e-08
SLC15A3	ENSG00000110446.9	56.429	14.044	1.933	2.35e-21
XAF1	ENSG00000132530.16	25.801	6.019	1.933	3.74e-11
STAT1	ENSG00000115415.18	131.515	33.762	1.931	6.4e-14
BMP1	ENSG00000168487.17	29.871	7.104	1.93	1.17e-36
FOXD1	ENSG00000251493.3	5.82	0.795	1.926	1.15e-21
OAS2	ENSG00000111335.12	49.06	12.219	1.921	5.37e-14
TROAP	ENSG00000135451.12	25.27	5.943	1.92	3.85e-39
CCL18	ENSG00000275385.1	25.569	6.034	1.917	7.13e-05
TGFB1	ENSG00000105329.9	67.982	17.279	1.916	2.38e-51
COL27A1	ENSG00000196739.14	9.08	1.675	1.914	1.61e-24
DSG2	ENSG00000046604.12	32.079	7.787	1.912	3.88e-12
ULBP2	ENSG00000131015.4	17.34	3.93	1.895	3.18e-25
AURKA	ENSG00000087586.17	20.45	4.794	1.888	9.09e-35
CENPA	ENSG00000115163.14	14.75	3.28	1.88	1.22e-42
LRRC15	ENSG00000172061.8	3.73	0.285	1.88	1.11e-09
UBE2C	ENSG00000175063.16	90.258	23.845	1.877	5.56e-45
CDC25B	ENSG00000101224.17	61.922	16.161	1.874	3.42e-36
TK1	ENSG00000167900.11	92.95	24.679	1.871	6.91e-40
NPNT	ENSG00000168743.12	21	5.024	1.869	5.04e-17
HORMAD1	ENSG00000143452.15	2.79	0.04	1.866	0.000108
EPHB2	ENSG00000133216.16	6.33	1.015	1.863	2.21e-15
HOXA7	ENSG00000122592.7	3.09	0.125	1.862	3.07e-06
HTRA1	ENSG00000166033.11	112.563	30.298	1.859	2.45e-15
KIF2C	ENSG00000142945.12	19.471	4.648	1.858	1e-39
SNAI2	ENSG00000019549.8	42.241	10.939	1.857	6.4e-29
EIF5A2	ENSG00000163577.7	7.26	1.28	1.857	5.09e-23
PARP12	ENSG00000059378.12	36.319	9.313	1.855	1.51e-39
DDX60	ENSG00000137628.16	20.8	5.04	1.852	3.36e-14
LAMB1	ENSG00000091136.13	49.9	13.12	1.85	2.4e-28
ARSI	ENSG00000183876.8	9.19	1.828	1.849	1.75e-10
C12orf75	ENSG00000235162.8	63.769	17.02	1.846	5.85e-15
NRG1	ENSG00000157168.18	12.46	2.745	1.846	9e-14
KRT16	ENSG00000186832.8	3702.54	1028.94	1.846	5.41e-07
PLOD1	ENSG00000083444.16	76.728	20.657	1.844	3.46e-31
AMIGO2	ENSG00000139211.6	10.02	2.07	1.844	3.62e-14
MAGED4B	ENSG00000187243.16	8.09	1.535	1.843	1.43e-11
BCAS4	ENSG00000124243.17	6.72	1.159	1.838	1.06e-20
AMTN	ENSG00000187689.9	4.56	0.559	1.834	7.32e-05
ASPN	ENSG00000106819.11	7.33	1.34	1.832	5.65e-10
BICD1	ENSG00000151746.13	7.48	1.383	1.831	3.46e-31
ADAM8	ENSG00000151651.15	13	2.945	1.828	1.49e-20
TNFRSF6B	ENSG00000243509.4	18.46	4.489	1.826	4.61e-10
CEP55	ENSG00000138180.15	20.949	5.197	1.824	7.26e-36
ITGA3	ENSG00000005884.17	134.839	37.365	1.824	2.45e-18
WISP1	ENSG00000104415.13	3.48	0.265	1.824	5.47e-18
LINC00958	ENSG00000251381.6	28.06	7.21	1.824	1.33e-14
TOP2A	ENSG00000131747.14	39.379	10.43	1.821	1.23e-30
MMP2	ENSG00000087245.12	98.892	27.275	1.821	6.05e-10
RFC4	ENSG00000163918.10	32.69	8.585	1.813	1.27e-29
MARVELD1	ENSG00000155254.12	29.37	7.663	1.81	1.53e-25
COL5A3	ENSG00000080573.6	11.86	2.669	1.809	2.47e-17
FNDC3B	ENSG00000075420.12	21.151	5.325	1.808	8.31e-22
RP5-1174N9.2	ENSG00000278966.2	2.71	0.06	1.808	2.31e-19
FOXM1	ENSG00000111206.12	37.65	10.075	1.803	6.4e-38
NREP	ENSG00000134986.13	30.92	8.174	1.799	4.88e-18
CDC20	ENSG00000117399.13	75.092	20.899	1.797	6.74e-41
VAV2	ENSG00000160293.16	17.89	4.435	1.797	1e-30
RECQL4	ENSG00000160957.12	19.03	4.765	1.797	3.43e-19
BASP1	ENSG00000176788.8	43.221	11.734	1.796	6.82e-12
MCM2	ENSG00000073111.13	37.201	10.019	1.794	2.99e-25
DCBLD1	ENSG00000164465.18	14.62	3.505	1.794	3.62e-23
IFIT1	ENSG00000185745.9	28.369	7.478	1.793	6.3e-09
TPBG	ENSG00000146242.8	33.469	8.955	1.792	3.06e-35
ADA	ENSG00000196839.12	21.29	5.443	1.791	7.07e-29
AURKB	ENSG00000178999.12	37.569	10.149	1.79	1.93e-37
EPCAM	ENSG00000119888.10	31.349	8.359	1.789	4.55e-05
FOXD1-AS1	ENSG00000247993.2	5.73	0.95	1.787	2.48e-15
TNFAIP6	ENSG00000123610.4	5.78	0.975	1.78	7.1e-08
KDELR3	ENSG00000100196.10	12.51	2.945	1.776	9.72e-14
GPRIN1	ENSG00000169258.6	5.57	0.92	1.775	1.84e-42
DKK1	ENSG00000107984.9	7.35	1.442	1.774	7.95e-08
COLGALT1	ENSG00000130309.10	61.409	17.274	1.772	1.61e-51
ESM1	ENSG00000164283.12	2.99	0.17	1.77	4.13e-17
PLA2G7	ENSG00000146070.16	4.15	0.51	1.77	7.48e-16
TPX2	ENSG00000088325.15	38.81	10.693	1.767	1.03e-37
PRKCDBP	ENSG00000170955.9	24.261	6.46	1.76	8.24e-19
SOCS1	ENSG00000185338.4	11.1	2.575	1.759	3.42e-22
UBE2S	ENSG00000108106.13	88.929	25.605	1.757	2.15e-42
MSC	ENSG00000178860.8	8.93	1.944	1.754	3.21e-12
TRPM2	ENSG00000142185.16	6.64	1.27	1.751	3.82e-14
RAB32	ENSG00000118508.4	27.27	7.405	1.75	2.48e-27
IGFBP7	ENSG00000163453.11	178.489	52.365	1.75	3.6e-20
CSPG4	ENSG00000173546.7	13.76	3.39	1.749	3.01e-09
TAP1	ENSG00000168394.10	122.819	35.864	1.748	2.19e-16
IGHV1-24	ENSG00000211950.2	6.24	1.155	1.748	0.00225
PLK1	ENSG00000166851.14	33.8	9.375	1.746	1.36e-40
FKSG52	ENSG00000280447.1	3.37	0.305	1.744	1.7e-29
LPCAT1	ENSG00000153395.9	25.479	6.92	1.741	1.23e-31
HLA-B	ENSG00000234745.9	1687.77	504.111	1.741	5.2e-15
SLC16A3	ENSG00000141526.14	70.121	20.304	1.739	4.17e-16
MMP14	ENSG00000157227.12	177.995	52.658	1.738	3.15e-28
HLA-F	ENSG00000204642.13	152.735	45.117	1.737	1.25e-12
IL1A	ENSG00000115008.5	11.98	2.894	1.737	5.2e-09
BIRC5	ENSG00000089685.14	33.52	9.437	1.726	3.52e-44
GNA12	ENSG00000146535.13	29.58	8.245	1.726	6.13e-31
CDC6	ENSG00000094804.9	14	3.55	1.721	7.77e-25
PSMB9	ENSG00000240065.7	124.983	37.214	1.721	7.91e-14
ITGB4	ENSG00000132470.13	318.4	95.982	1.72	2.19e-25
CTSC	ENSG00000109861.15	244.67	73.554	1.72	1.88e-23
TINAGL1	ENSG00000142910.15	37.509	10.686	1.72	3.4e-10
SCD5	ENSG00000145284.11	10.55	2.51	1.718	3.52e-13
THSD1	ENSG00000136114.15	8.02	1.745	1.717	2.23e-14
B4GALNT1	ENSG00000135454.13	3.9	0.49	1.717	6.36e-12
LAMP3	ENSG00000078081.7	18.16	4.829	1.717	3.8e-11
GGT5	ENSG00000099998.17	16.63	4.37	1.715	6.57e-13
LBH	ENSG00000213626.11	24.591	6.83	1.709	1.08e-11
RP11-357H14.17	ENSG00000272763.1	2.27	0	1.709	3.75e-10
IGHV4-34	ENSG00000211956.2	7.77	1.684	1.708	0.00291
IFI30	ENSG00000216490.3	195.225	59.102	1.707	3.45e-22
CDCA3	ENSG00000111665.11	24.65	6.87	1.705	1.17e-38
CDC45	ENSG00000093009.9	15.17	3.959	1.705	1.04e-36
C4orf48	ENSG00000243449.6	7.16	1.505	1.704	3.15e-17
IQCJ-SCHIP1	ENSG00000250588.6	17.14	4.589	1.698	3.67e-20
EVA1A	ENSG00000115363.13	6.53	1.325	1.696	5.67e-10
CCL20	ENSG00000115009.11	14.5	3.789	1.695	1.26e-05
WDR72	ENSG00000166415.14	7.55	1.644	1.693	0.000108
KREMEN2	ENSG00000131650.13	4.59	0.732	1.69	1.55e-11
ICAM1	ENSG00000090339.8	37.41	10.929	1.687	3.58e-10
FCGR3A	ENSG00000203747.9	17.27	4.676	1.686	3.13e-10
NAT14	ENSG00000090971.4	10.56	2.61	1.679	2.47e-18
KYNU	ENSG00000115919.14	15.69	4.215	1.678	1.33e-07
TRIP13	ENSG00000071539.13	13.97	3.682	1.677	2.75e-30
IGFBP3	ENSG00000146674.14	100.76	30.867	1.675	5.72e-11
CHN1	ENSG00000128656.13	7.5	1.67	1.671	2.49e-19
GJA1	ENSG00000152661.7	179.27	55.616	1.671	4.99e-10
USP18	ENSG00000184979.9	12.86	3.357	1.67	1.29e-16
CKS1B	ENSG00000173207.12	149.426	46.325	1.668	1.62e-37
HIST2H2AA4	ENSG00000272196.2	30.431	8.888	1.668	1.78e-10
CYP27B1	ENSG00000111012.9	3.92	0.55	1.666	2.07e-17
EMP3	ENSG00000142227.10	73.618	22.515	1.666	1.8e-15
SPAG5	ENSG00000076382.16	21.251	6.02	1.664	1.54e-35
P4HA1	ENSG00000122884.12	25.69	7.42	1.664	9.88e-27
APP	ENSG00000142192.20	327.26	102.842	1.66	6.34e-19
KLHDC7B	ENSG00000130487.5	3.17	0.32	1.66	1.25e-08
MAP4K2	ENSG00000168067.11	14.13	3.795	1.658	7.37e-40
GPNMB	ENSG00000136235.15	244.314	76.744	1.658	2.4e-09
CDKN3	ENSG00000100526.19	30.581	9.013	1.657	2.43e-34
ECT2	ENSG00000114346.13	23.28	6.699	1.657	4.89e-26
DTL	ENSG00000143476.17	10.35	2.6	1.657	1.01e-23
HERC5	ENSG00000138646.8	6.22	1.29	1.657	1.53e-13
TEAD2	ENSG00000074219.13	19.2	5.41	1.656	2.48e-18
LL22NC03-N14H11.1	ENSG00000272872.1	2.75	0.19	1.656	1.52e-14
PLXNA1	ENSG00000114554.11	28.159	8.274	1.653	1.41e-25
DDX60L	ENSG00000181381.13	8.12	1.905	1.651	4.92e-19
FAT1	ENSG00000083857.13	74.739	23.114	1.651	1.5e-12
ANO1	ENSG00000131620.17	40.72	12.31	1.648	2.25e-08
HJURP	ENSG00000123485.11	8.85	2.145	1.647	1.4e-30
FAM64A	ENSG00000129195.15	8.75	2.115	1.646	1.95e-20
EIF2AK2	ENSG00000055332.16	18.31	5.18	1.644	1.34e-20
STX1A	ENSG00000106089.11	5.75	1.165	1.641	1.64e-27
LY6E	ENSG00000160932.10	492.916	157.482	1.64	2.52e-16
RPLP0P2	ENSG00000243742.5	2.61	0.16	1.638	2.05e-14
C16orf59	ENSG00000162062.14	6.49	1.415	1.633	5e-31
NLRC5	ENSG00000140853.15	25.329	7.49	1.633	8.9e-19
TOX2	ENSG00000124191.17	5.76	1.18	1.633	3.1e-15
CENPF	ENSG00000117724.12	31.36	9.44	1.632	3.22e-24
WNT7B	ENSG00000188064.9	23.309	6.848	1.631	1.73e-19
TMEM45A	ENSG00000181458.10	56.289	17.5	1.631	5.13e-05
CLIC4	ENSG00000169504.14	53.249	16.58	1.626	1.22e-20
SLC7A8	ENSG00000092068.18	57.368	17.909	1.626	8.78e-10
HLA-H	ENSG00000206341.7	67.69	21.286	1.624	6.3e-10
COL8A1	ENSG00000144810.15	4.62	0.825	1.623	6.43e-09
ORC6	ENSG00000091651.8	9.89	2.545	1.619	1.82e-32
FAM89A	ENSG00000182118.5	22.43	6.63	1.619	2.31e-15
SCRN1	ENSG00000136193.16	22.42	6.654	1.614	4.75e-20
KLF7	ENSG00000118263.14	10.53	2.77	1.613	1.52e-20
CTSK	ENSG00000143387.12	46.791	14.63	1.612	5.58e-08
PDIA5	ENSG00000065485.17	18.33	5.334	1.61	2.13e-27
TRAM2	ENSG00000065308.4	9.34	2.39	1.609	4.01e-22
HOXC13-AS	ENSG00000249641.2	2.14	0.03	1.608	2.6e-13
RTP4	ENSG00000136514.2	9.58	2.475	1.606	5.31e-09
TSPAN10	ENSG00000182612.10	4.76	0.895	1.604	7.71e-14
COL17A1	ENSG00000065618.16	346.881	113.438	1.604	2.36e-08
SFXN3	ENSG00000107819.13	16.82	4.87	1.602	7.54e-22
PLXND1	ENSG00000004399.12	35.859	11.14	1.602	9.34e-20
SLC38A5	ENSG00000017483.14	59.379	18.904	1.601	2e-05
LRFN4	ENSG00000173621.8	13.84	3.894	1.6	2.79e-25
MAGED4	ENSG00000154545.16	4.68	0.875	1.599	9.18e-09
SLC16A1	ENSG00000155380.11	46.671	14.745	1.598	1.09e-25
PPAPDC1A	ENSG00000203805.10	2.36	0.11	1.598	2.23e-14
SEL1L3	ENSG00000091490.10	17.66	5.17	1.597	1.21e-11
FLRT2	ENSG00000185070.10	7.62	1.85	1.597	1.06e-09
FLNA	ENSG00000196924.14	593.58	195.882	1.595	3.88e-30
SPRY4	ENSG00000187678.8	5.69	1.215	1.595	5.62e-22
HCP5	ENSG00000206337.10	34.52	10.754	1.595	1.17e-12
KIF3C	ENSG00000084731.13	5.91	1.29	1.593	3.04e-21
GJC1	ENSG00000182963.9	3.07	0.35	1.592	3.15e-19
ARPC1B	ENSG00000130429.12	235.6	77.543	1.591	6.9e-33
P4HA2	ENSG00000072682.18	54.81	17.524	1.591	1.11e-21
CCL5	ENSG00000271503.5	40.129	12.671	1.589	8.42e-08
IFI35	ENSG00000068079.7	52.348	16.745	1.588	5.25e-19
WARS	ENSG00000140105.17	195.252	64.335	1.587	7.78e-10
MB21D1	ENSG00000164430.15	8.08	2.025	1.586	7.09e-24
TNFRSF4	ENSG00000186827.10	4.47	0.835	1.576	1.34e-17
CCNB2	ENSG00000157456.7	32.54	10.259	1.575	7.02e-37
LAMC1	ENSG00000135862.5	48.14	15.51	1.574	5.64e-18
UBE2SP2	ENSG00000224126.2	13.4	3.839	1.573	3.8e-33
OAS3	ENSG00000111331.12	39.42	12.589	1.573	2.81e-16
ARMCX7P	ENSG00000204072.3	2.11	0.045	1.573	0.00132
GPX8	ENSG00000164294.13	12.51	3.564	1.566	1.85e-17
CMPK2	ENSG00000134326.11	8.08	2.068	1.566	1.44e-09
HSPG2	ENSG00000142798.16	52.969	17.249	1.564	1.63e-19
BNC1	ENSG00000169594.12	29.941	9.49	1.561	2.03e-16
DLX5	ENSG00000105880.4	7.82	1.99	1.561	9.26e-10
GPR68	ENSG00000119714.10	12.72	3.654	1.56	2.23e-10
APLN	ENSG00000171388.11	3.14	0.405	1.559	1.02e-15
MMP19	ENSG00000123342.15	6.07	1.4	1.559	5.36e-13
MELK	ENSG00000165304.7	16.5	4.945	1.558	2.85e-29
CDCA8	ENSG00000134690.10	16.42	4.92	1.557	5.67e-30
TDO2	ENSG00000151790.8	2.85	0.31	1.555	1.45e-12
ENAH	ENSG00000154380.16	64.96	21.444	1.555	2.33e-10
TPST1	ENSG00000169902.13	13.12	3.82	1.551	8.86e-15
ANLN	ENSG00000011426.10	25.109	7.922	1.549	2.38e-27
SLC2A6	ENSG00000160326.13	3.65	0.59	1.548	1.24e-21
FXYD5	ENSG00000089327.14	185.708	62.884	1.547	1.68e-21
ZIC2	ENSG00000043355.10	2.21	0.1	1.545	1.59e-18
EN1	ENSG00000163064.6	2	0.03	1.542	9.68e-13
NCAPH	ENSG00000121152.9	15.77	4.765	1.54	4.82e-31
F2R	ENSG00000181104.6	13.05	3.834	1.539	2.79e-12
GALNT18	ENSG00000110328.5	20.649	6.457	1.538	1.78e-19
RP13-463N16.6	ENSG00000242147.1	2.5	0.205	1.538	7.66e-14
TMEM92	ENSG00000167105.7	3.38	0.51	1.537	1.43e-11
SCG5	ENSG00000166922.8	2.84	0.324	1.536	1.24e-13
CHTF18	ENSG00000127586.16	11.85	3.44	1.533	2e-24
MEST	ENSG00000106484.14	16.62	5.09	1.533	7.32e-09
MLF1	ENSG00000178053.17	21.98	6.942	1.533	0.000462
SPOCD1	ENSG00000134668.12	2.44	0.19	1.532	1.22e-17
ACP5	ENSG00000102575.10	75.269	25.425	1.529	4.82e-22
LTBP2	ENSG00000119681.11	18.87	5.884	1.529	8.43e-08
KRT14	ENSG00000186847.5	12555.2	4356.03	1.527	0.000518
KIF18B	ENSG00000186185.13	6.83	1.719	1.526	2.73e-26
KIF4A	ENSG00000090889.11	9.14	2.524	1.525	2.59e-30
IKBIP	ENSG00000166130.14	13.27	3.96	1.525	9.92e-29
LYPD1	ENSG00000150551.10	4.96	1.075	1.522	1.03e-10
RGS4	ENSG00000117152.13	3.03	0.404	1.521	3.14e-10
UCN2	ENSG00000145040.3	3.99	0.74	1.52	4.77e-18
FCGR2A	ENSG00000143226.13	17.5	5.455	1.519	1.42e-10
ADTRP	ENSG00000111863.12	4.73	1	1.519	5.5e-09
CKS1BP3	ENSG00000268942.2	13.29	3.99	1.518	3.98e-18
EVA1B	ENSG00000142694.6	11.83	3.479	1.518	4.98e-16
NT5E	ENSG00000135318.11	10.7	3.084	1.518	1.02e-07
E2F1	ENSG00000101412.12	8.6	2.355	1.517	3.68e-24
KIF20A	ENSG00000112984.11	15.48	4.76	1.517	8.73e-21
WNT7A	ENSG00000154764.5	2.42	0.195	1.517	1.48e-08
CTA-384D8.36	ENSG00000272821.1	15.46	4.755	1.516	1.74e-16
HLA-A	ENSG00000206503.11	1238.86	432.947	1.515	3.78e-15
LINC01116	ENSG00000163364.9	3.04	0.415	1.514	3.48e-14
CTSZ	ENSG00000101160.13	141.062	48.765	1.513	3.64e-15
CTSL	ENSG00000135047.14	86.912	29.805	1.513	1.08e-11
PXN	ENSG00000089159.15	60.93	20.713	1.512	2.46e-18
UHRF1	ENSG00000276043.4	15.94	4.944	1.511	2.18e-26
PRR5L	ENSG00000135362.13	8.11	2.197	1.511	5.36e-12
TNFRSF18	ENSG00000186891.13	14.15	4.315	1.511	2.74e-11
RMI2	ENSG00000175643.8	17.1	5.353	1.51	1.19e-21
EXO1	ENSG00000174371.16	7.5	1.99	1.508	1.67e-33
RAD54L	ENSG00000085999.11	7.69	2.055	1.508	4.61e-31
DUSP9	ENSG00000130829.17	2.64	0.28	1.508	9.09e-15
CD248	ENSG00000174807.3	16.59	5.188	1.507	2.23e-06
PLOD2	ENSG00000152952.11	23.569	7.65	1.506	1.45e-14
ITM2C	ENSG00000135916.15	48.549	16.449	1.506	1.51e-12
MEIS3	ENSG00000105419.17	4.41	0.905	1.506	8.44e-11
LAMA4	ENSG00000112769.18	12.25	3.665	1.506	4.68e-10
UBE2T	ENSG00000077152.9	26.04	8.53	1.505	5.59e-27
SLC11A1	ENSG00000018280.16	3.98	0.754	1.505	2.8e-16
FANCA	ENSG00000187741.14	12.66	3.819	1.503	8.3e-31
ATAD2	ENSG00000156802.12	13.09	3.97	1.503	8.57e-22
CHST15	ENSG00000182022.17	13.26	4.03	1.503	8.2e-17
PARP14	ENSG00000173193.13	21.88	7.079	1.502	7.37e-18
MET	ENSG00000105976.14	18.82	5.998	1.502	2.2e-16
GPT2	ENSG00000166123.13	13.53	40.143	-1.502	3.21e-20
CD24	ENSG00000272398.5	281.208	801.3	-1.507	5.47e-09
SORBS1	ENSG00000095637.20	1.21	5.304	-1.512	3.28e-24
LINC01315	ENSG00000229891.1	0.82	4.194	-1.513	7.45e-09
KALRN	ENSG00000160145.15	4.65	15.169	-1.517	3.42e-12
ZSCAN18	ENSG00000121413.12	3.57	12.125	-1.522	2.78e-08
CH25H	ENSG00000138135.6	2.27	8.394	-1.523	2.33e-10
NUCB2	ENSG00000070081.15	41.42	121.26	-1.527	6.29e-26
TMOD4	ENSG00000163157.14	0.31	2.79	-1.533	2.56e-10
ASB5	ENSG00000164122.8	0.06	2.086	-1.542	1.79e-05
HMGCS2	ENSG00000134240.11	0.03	2.006	-1.545	4.03e-49
LINC00675	ENSG00000263429.3	0.12	2.274	-1.548	8.26e-32
MANSC1	ENSG00000111261.13	10.92	33.999	-1.554	3.09e-08
CIDEA	ENSG00000176194.17	0.22	2.584	-1.555	2.35e-28
LDHD	ENSG00000166816.13	2.4	8.99	-1.555	1.62e-18
ID4	ENSG00000172201.10	3.22	11.405	-1.556	5.88e-13
NFIX	ENSG00000008441.16	18.89	57.615	-1.559	4.48e-14
HHATL	ENSG00000010282.14	0.1	2.249	-1.563	5.13e-12
SPTSSB	ENSG00000196542.8	1.68	6.938	-1.567	8.7e-08
SLC27A6	ENSG00000113396.12	0.05	2.114	-1.568	5.57e-41
TGM5	ENSG00000104055.14	2.34	8.953	-1.575	1.01e-08
KLK11	ENSG00000167757.13	71.948	216.758	-1.578	1.32e-06
TPRG1	ENSG00000188001.9	7.23	23.586	-1.579	1.38e-09
ELF5	ENSG00000135374.9	0.37	3.095	-1.58	1.02e-08
EPHX2	ENSG00000120915.13	6.95	22.819	-1.583	2.19e-13
ITM2A	ENSG00000078596.10	4.89	16.757	-1.592	1.59e-18
SNX31	ENSG00000174226.8	0.24	2.749	-1.596	1.92e-16
CLDN4	ENSG00000189143.9	93.817	285.629	-1.596	1.96e-06
SDPR	ENSG00000168497.4	1.65	7.018	-1.597	6.62e-13
STAC3	ENSG00000185482.7	2.99	11.071	-1.597	4.15e-05
EIF1AY	ENSG00000198692.9	4.75	16.614	-1.615	0.00236
TM7SF2	ENSG00000149809.14	12.25	39.643	-1.617	1.74e-14
GGTA1P	ENSG00000204136.10	2.2	8.854	-1.623	1.04e-23
C9orf152	ENSG00000188959.9	0.05	2.24	-1.626	9.47e-35
FABP3	ENSG00000121769.7	4.94	17.35	-1.627	2.68e-06
SYNPO2	ENSG00000172403.10	1.84	7.784	-1.629	1.73e-05
CRTAC1	ENSG00000095713.13	0.42	3.414	-1.636	1.61e-15
SLC13A4	ENSG00000164707.15	0.5	3.664	-1.637	4.33e-15
RNF222	ENSG00000189051.5	0.99	5.204	-1.64	1.53e-09
ACPP	ENSG00000014257.15	4.23	15.315	-1.641	7.13e-10
ADGRF1	ENSG00000153292.15	2.51	9.973	-1.644	2.78e-09
PLEKHA6	ENSG00000143850.12	0.93	5.065	-1.652	3.94e-19
CAB39L	ENSG00000102547.18	2.4	9.765	-1.663	2.04e-40
THSD4	ENSG00000187720.14	4.98	17.938	-1.663	2.81e-13
SLC5A1	ENSG00000100170.9	2.04	8.625	-1.663	7.98e-08
TTC9	ENSG00000133985.2	5.55	19.776	-1.665	2.49e-11
GATM	ENSG00000171766.15	4.3	15.862	-1.67	2.43e-09
CCDC64B	ENSG00000162069.14	11.09	37.623	-1.676	1.66e-12
PITX1	ENSG00000069011.15	69.079	223.053	-1.677	1.18e-07
RDH12	ENSG00000139988.9	2.94	11.595	-1.677	0.00705
PRR15L	ENSG00000167183.2	0.85	4.92	-1.678	5.83e-12
GCOM1	ENSG00000137878.16	0.6	4.139	-1.683	1.06e-14
SLC16A7	ENSG00000118596.11	0.84	4.93	-1.688	5.84e-18
BEX4	ENSG00000102409.9	6.55	23.331	-1.688	8.16e-11
CMYA5	ENSG00000164309.14	0.98	5.387	-1.69	2.72e-10
BNIPL	ENSG00000163141.18	12.22	41.658	-1.69	6.01e-07
PRH2	ENSG00000134551.12	0.06	2.423	-1.691	5.18e-26
PEBP4	ENSG00000134020.7	0.1	2.559	-1.694	2.7e-35
FOXA1	ENSG00000129514.5	1.79	8.028	-1.694	9.45e-06
CHRDL1	ENSG00000101938.14	0.23	2.985	-1.696	1.19e-18
BCAS1	ENSG00000064787.12	0.95	5.351	-1.703	1.13e-14
STEAP4	ENSG00000127954.12	3.17	12.576	-1.703	2.65e-05
CSTB	ENSG00000160213.5	435.4	1421.65	-1.705	3.89e-05
MUC7	ENSG00000171195.10	0.02	2.333	-1.708	8.26e-23
ATP1A2	ENSG00000018625.14	0.19	2.887	-1.708	9.86e-15
MGLL	ENSG00000074416.13	19.401	65.935	-1.714	2.49e-16
CYP2F1	ENSG00000197446.8	0.02	2.35	-1.715	3.45e-36
WFDC21P	ENSG00000261040.6	38.149	127.481	-1.715	8.25e-06
PPP1R27	ENSG00000182676.4	0.35	3.445	-1.719	0.0016
TLE2	ENSG00000065717.14	2.38	10.2	-1.728	6.53e-18
PLAC9	ENSG00000189129.13	2.35	10.246	-1.747	3.89e-22
SCNN1A	ENSG00000111319.12	22.45	78.202	-1.756	1.14e-08
AMOT	ENSG00000126016.13	0.72	4.829	-1.761	2.18e-15
CAPN5	ENSG00000149260.14	2.4	10.564	-1.766	3.87e-20
C15orf62	ENSG00000188277.9	1.62	7.924	-1.768	1.07e-20
CYP4X1	ENSG00000186377.7	1.34	6.985	-1.771	1.11e-07
CP	ENSG00000047457.13	1.9	8.927	-1.775	7.64e-05
AL035610.1	ENSG00000232079.6	0.08	2.714	-1.782	5.05e-28
SCGB1A1	ENSG00000149021.6	0.21	3.165	-1.783	5.1e-09
C7	ENSG00000112936.18	0.22	3.22	-1.79	1.05e-14
MAPT	ENSG00000186868.15	0.47	4.095	-1.793	6e-30
PLIN4	ENSG00000167676.4	0.27	3.43	-1.802	1.28e-41
NMU	ENSG00000109255.11	9.59	35.925	-1.802	0.00292
DEPTOR	ENSG00000155792.9	2.27	10.439	-1.807	1.3e-23
ST6GALNAC1	ENSG00000070526.14	4.16	17.061	-1.807	3.91e-11
LRG1	ENSG00000171236.9	5.64	22.335	-1.813	9.3e-07
TPTEP1	ENSG00000100181.21	0.91	5.713	-1.813	1.34e-05
EHF	ENSG00000135373.12	31.43	113.101	-1.815	2.44e-10
FAM189A2	ENSG00000135063.17	0.85	5.516	-1.816	2.12e-24
ACER1	ENSG00000167769.4	0.24	3.366	-1.816	1.04e-13
PTGDS	ENSG00000107317.11	12.39	46.327	-1.822	5.67e-07
TMEM45B	ENSG00000151715.7	10.19	38.649	-1.825	3.18e-07
METTL7A	ENSG00000185432.11	6.71	26.334	-1.826	3.27e-16
ASPG	ENSG00000166183.15	12.95	48.646	-1.831	0.000691
ZBTB7C	ENSG00000184828.9	5.05	20.539	-1.832	1.05e-06
SFRP1	ENSG00000104332.11	4.13	17.398	-1.843	5.43e-09
ANKRD35	ENSG00000198483.12	2.61	11.96	-1.844	4.93e-16
PCP4L1	ENSG00000248485.1	1.9	9.465	-1.851	3.01e-05
FHL1	ENSG00000022267.16	16.56	62.545	-1.856	1.4e-08
PADI2	ENSG00000117115.12	1.55	8.358	-1.876	2.79e-13
SERPINB13	ENSG00000197641.11	28.45	107.441	-1.881	0.00693
CFD	ENSG00000197766.7	11.28	44.274	-1.882	1.11e-16
CAPN6	ENSG00000077274.8	0.11	3.094	-1.883	7.56e-16
GGT6	ENSG00000167741.10	9.84	39.01	-1.884	4.86e-13
GULP1	ENSG00000144366.15	1.76	9.225	-1.889	1.6e-10
PPARG	ENSG00000132170.19	0.93	6.185	-1.896	9.38e-17
MYL3	ENSG00000160808.9	0.33	3.952	-1.897	2.47e-14
C2orf40	ENSG00000119147.9	0.21	3.527	-1.904	9.87e-30
EEF1A2	ENSG00000101210.10	5.32	22.647	-1.904	9.42e-07
OTOP3	ENSG00000182938.4	0.68	5.295	-1.906	0.000133
LCN2	ENSG00000148346.11	226.316	858.165	-1.918	2.07e-05
ADH1C	ENSG00000248144.5	0.16	3.4	-1.923	1.35e-07
APOBEC2	ENSG00000124701.5	0.13	3.287	-1.924	4.01e-09
FUT3	ENSG00000171124.12	10.54	42.834	-1.925	1.49e-10
HSPB8	ENSG00000152137.6	33.779	131.867	-1.934	2.6e-12
CWH43	ENSG00000109182.11	2.15	11.076	-1.939	0.000533
RRAGD	ENSG00000025039.14	5.26	23.095	-1.945	1.95e-23
CLDN8	ENSG00000156284.5	0.14	3.403	-1.949	1.29e-11
KRT7	ENSG00000135480.14	8.03	33.904	-1.951	0.000671
DAPL1	ENSG00000163331.10	21.491	86.443	-1.959	0.00127
RP11-7K24.3	ENSG00000261068.2	4.15	19.14	-1.967	1.97e-12
ANXA9	ENSG00000143412.9	1.24	7.789	-1.972	4.74e-14
CEACAM6	ENSG00000086548.8	24.18	97.771	-1.972	5.76e-09
GPD1L	ENSG00000152642.10	4.08	18.978	-1.976	5.63e-32
IL33	ENSG00000137033.11	2.49	12.744	-1.978	1.41e-10
CTD-2619J13.13	ENSG00000268307.1	6.67	29.236	-1.979	3.26e-08
MAOB	ENSG00000069535.13	1.85	10.243	-1.98	1.24e-09
CYP2E1	ENSG00000130649.9	1.09	7.244	-1.98	1.59e-08
PHYHD1	ENSG00000175287.18	3.61	17.259	-1.986	6.23e-08
AADAC	ENSG00000114771.13	0.27	4.034	-1.987	2.14e-12
FCER1A	ENSG00000179639.10	1.74	9.948	-1.998	1.13e-14
UPK1A	ENSG00000105668.7	0.15	3.606	-2.002	4.63e-17
KRT23	ENSG00000108244.16	11.42	48.802	-2.004	1.06e-08
MT1A	ENSG00000205362.10	0.47	4.907	-2.007	5.84e-26
DSG1-AS1	ENSG00000266729.5	1.46	8.893	-2.008	1.19e-08
CYP3A5	ENSG00000106258.13	0.95	6.856	-2.01	8.58e-17
SERPINB11	ENSG00000206072.12	0.54	5.214	-2.013	2.4e-10
TTTY14	ENSG00000176728.7	0.36	4.52	-2.021	2.37e-10
SULT2B1	ENSG00000088002.11	48.441	200.798	-2.029	0.000523
AQP3	ENSG00000165272.14	330.383	1357.84	-2.036	9.71e-07
AZGP1	ENSG00000160862.12	2.22	12.274	-2.043	6.08e-11
CHL1	ENSG00000134121.9	1.22	8.27	-2.062	1.88e-06
PRR4	ENSG00000111215.11	2.39	13.267	-2.073	7.04e-18
MUC4	ENSG00000145113.21	1.81	10.842	-2.075	0.000135
RP11-350J20.12	ENSG00000273132.1	2.02	11.74	-2.077	7.45e-14
ACKR1	ENSG00000213088.9	4.6	22.709	-2.082	3.93e-16
TJP3	ENSG00000105289.14	1.96	11.555	-2.085	1.56e-13
CXCR2	ENSG00000180871.7	0.88	7	-2.089	4.6e-22
TCN1	ENSG00000134827.7	4.26	21.42	-2.092	1.28e-08
GPT	ENSG00000167701.13	0.61	5.868	-2.093	2.81e-38
DEGS2	ENSG00000168350.7	4.09	20.74	-2.095	3.44e-11
SYT8	ENSG00000149043.16	3.15	16.864	-2.106	1.04e-08
PPL	ENSG00000118898.15	66.302	289.867	-2.112	2.95e-11
MUC20	ENSG00000176945.16	5.61	27.815	-2.124	6.86e-07
SPNS2	ENSG00000183018.8	7.92	37.986	-2.128	5.28e-19
HLF	ENSG00000108924.13	1.31	9.17	-2.138	2.84e-16
VSIG10L	ENSG00000186806.5	7.45	36.842	-2.163	7.5e-12
CLIC3	ENSG00000169583.12	28.401	130.893	-2.165	2.34e-06
CYP4F29P	ENSG00000228314.1	0.11	3.983	-2.167	5.8e-30
MYBPC2	ENSG00000086967.9	0.44	5.482	-2.17	8.16e-06
CRYAB	ENSG00000109846.7	91.062	415.845	-2.179	9.58e-09
PADI1	ENSG00000142623.9	0.98	7.971	-2.18	3.02e-16
GPD1	ENSG00000167588.12	0.27	4.761	-2.182	5.61e-51
LYNX1	ENSG00000180155.18	82.962	380.565	-2.184	0.00941
ATP13A4	ENSG00000127249.14	1.39	9.929	-2.193	4.56e-15
COBL	ENSG00000106078.17	1.33	9.68	-2.197	1.24e-25
RORC	ENSG00000143365.16	0.75	7.055	-2.203	3.89e-36
ANXA1	ENSG00000135046.13	1102.6	5099.18	-2.208	1.75e-09
HPGD	ENSG00000164120.13	3.08	17.876	-2.21	7.11e-18
RAET1E	ENSG00000164520.11	6.39	33.236	-2.212	3.1e-07
GDPD3	ENSG00000102886.14	4.8	25.95	-2.216	1.99e-15
FXYD1	ENSG00000266964.5	2.57	15.8	-2.234	3.5e-17
SFTA2	ENSG00000196260.3	0.1	4.187	-2.238	9.56e-14
TNXB	ENSG00000168477.17	1.94	12.888	-2.24	5.56e-25
BARX2	ENSG00000043039.6	16.24	80.599	-2.243	2.16e-15
CGNL1	ENSG00000128849.10	0.7	7.058	-2.245	7.02e-37
CRYM	ENSG00000103316.10	0.43	5.864	-2.263	9.61e-27
TMPRSS11E	ENSG00000087128.9	12.34	63.249	-2.268	5.35e-07
MUSTN1	ENSG00000272573.5	0.97	8.591	-2.284	5.43e-05
IL1RN	ENSG00000136689.18	141.68	697.355	-2.291	0.00329
HCG22	ENSG00000228789.6	0.09	4.362	-2.298	8.49e-53
SCNN1B	ENSG00000168447.10	5.16	29.374	-2.302	9.99e-18
SMIM5	ENSG00000204323.5	1.84	13.028	-2.304	8.79e-26
EPHX3	ENSG00000105131.7	4.98	28.659	-2.31	1.45e-05
SCIN	ENSG00000006747.14	0.99	9.026	-2.333	2.56e-21
MUC15	ENSG00000169550.12	2.56	17.044	-2.342	3.64e-18
PTN	ENSG00000105894.11	5.2	30.454	-2.343	8.7e-08
BPIFB1	ENSG00000125999.10	0.09	4.555	-2.349	1.22e-08
NCCRP1	ENSG00000188505.4	31.899	166.763	-2.35	1.31e-06
SELENBP1	ENSG00000143416.20	4.34	26.333	-2.356	1.2e-22
NDRG2	ENSG00000165795.20	41.009	214.183	-2.357	2.72e-28
CLDN17	ENSG00000156282.4	0.3	5.772	-2.381	8.05e-10
FAM107A	ENSG00000168309.16	0.59	7.311	-2.386	5.82e-48
ALDH3A1	ENSG00000108602.17	38.449	206.324	-2.394	0.000104
EYA2	ENSG00000064655.18	3.44	22.363	-2.396	2.14e-10
CYP4F22	ENSG00000171954.12	1.7	13.283	-2.403	6.33e-06
TGM1	ENSG00000092295.11	71.59	383.238	-2.404	0.000199
C5orf66-AS1	ENSG00000249082.2	1.8	13.84	-2.406	3.91e-11
CXCL17	ENSG00000189377.8	17.89	99.322	-2.409	5.18e-09
A2ML1	ENSG00000166535.19	43.64	236.27	-2.41	0.000467
MGST1	ENSG00000008394.12	12.43	70.695	-2.416	3.55e-05
PIP	ENSG00000159763.3	0	4.349	-2.419	1.61e-29
ALOX12	ENSG00000108839.11	2.23	16.447	-2.433	1.65e-09
CLEC3B	ENSG00000163815.5	4.45	28.638	-2.443	1.46e-32
PAX9	ENSG00000198807.12	6.06	37.593	-2.451	2.71e-16
CEACAM1	ENSG00000079385.21	6.06	37.668	-2.453	6.68e-18
PPP1R1B	ENSG00000131771.13	0.31	6.178	-2.454	2.46e-13
TRDN	ENSG00000186439.12	0.2	5.578	-2.455	6.67e-10
MYOT	ENSG00000120729.9	0.36	6.458	-2.455	1.11e-09
COX7A1	ENSG00000161281.10	19.73	113.363	-2.464	2.11e-18
ATP2A1	ENSG00000196296.13	0.83	9.211	-2.48	7.18e-15
PRSS3	ENSG00000010438.16	9.71	59.901	-2.508	6.7e-06
SORBS2	ENSG00000154556.17	2.28	18.03	-2.536	9.24e-24
MYZAP	ENSG00000263155.5	1.35	12.738	-2.547	7.13e-43
PDK4	ENSG00000004799.7	1.05	10.994	-2.549	3.84e-23
GCNT3	ENSG00000140297.12	2.17	17.556	-2.549	6.4e-13
LMOD2	ENSG00000170807.11	0.05	5.209	-2.564	5.98e-10
RP11-351J23.1	ENSG00000203688.4	0.05	5.25	-2.573	2.57e-40
CTC-490G23.2	ENSG00000231412.2	1.08	11.429	-2.579	6.86e-14
PPP1R1A	ENSG00000135447.16	0.14	5.835	-2.584	6.08e-30
PI16	ENSG00000164530.13	0.24	6.442	-2.585	2.9e-21
CLU	ENSG00000120885.19	113.118	688.541	-2.595	2e-13
CYP4F12	ENSG00000186204.14	1.09	11.674	-2.6	7.25e-17
PGAM2	ENSG00000164708.5	0.75	9.609	-2.6	4.32e-15
CYP2C18	ENSG00000108242.12	4.03	29.551	-2.603	2.88e-06
TNNT3	ENSG00000130595.16	8.93	60.316	-2.626	1.64e-05
ADH1B	ENSG00000196616.12	0.06	5.575	-2.633	1.34e-52
GBP6	ENSG00000183347.14	28.381	182.975	-2.647	1.74e-05
WFDC2	ENSG00000101443.17	11.75	79.752	-2.663	0.000155
ENO3	ENSG00000108515.17	4.72	35.523	-2.675	2.6e-09
TMPRSS2	ENSG00000184012.11	1.37	14.189	-2.68	2.79e-12
ATP6V0A4	ENSG00000105929.15	0.43	8.231	-2.69	1.51e-47
ALDH1L1	ENSG00000144908.13	0.69	10.055	-2.71	2.11e-14
APOD	ENSG00000189058.8	8.46	61.152	-2.716	7.41e-15
CASQ1	ENSG00000143318.12	0.14	6.494	-2.717	5.53e-17
CCL14	ENSG00000276409.4	3.32	27.484	-2.721	3e-24
EMP1	ENSG00000134531.9	128.943	859.824	-2.728	1.94e-20
SMPX	ENSG00000091482.5	0.23	7.165	-2.731	2.93e-07
GPX3	ENSG00000211445.11	33.339	231.826	-2.761	6.75e-19
CYSRT1	ENSG00000197191.4	14.05	101.342	-2.766	2.06e-09
CEACAM5	ENSG00000105388.14	13.16	95.796	-2.773	1.44e-07
NEB	ENSG00000183091.19	2.37	22.56	-2.805	4.09e-05
SCEL	ENSG00000136155.16	15.26	113.122	-2.811	1.1e-10
HSPB7	ENSG00000173641.17	0.78	11.797	-2.846	2.38e-06
CNFN	ENSG00000105427.9	290.964	2108.21	-2.853	0.000606
LYPD2	ENSG00000197353.3	7.13	58.572	-2.873	1.03e-06
KLK12	ENSG00000186474.15	11.87	95.616	-2.908	9.49e-07
CKMT2	ENSG00000131730.15	0.34	9.116	-2.916	7.4e-19
DYNAP	ENSG00000178690.2	0.07	7.1	-2.92	3.46e-31
ADH7	ENSG00000196344.11	9.78	80.86	-2.925	0.000235
XIRP2	ENSG00000163092.19	0.04	6.924	-2.93	2.77e-08
TFF3	ENSG00000160180.15	1.86	21.361	-2.967	4.85e-14
RP1-20N18.4	ENSG00000234262.1	0.39	9.879	-2.968	3.33e-22
PYGM	ENSG00000068976.13	0.25	8.843	-2.977	1.4e-22
CRCT1	ENSG00000169509.5	32.5	269.865	-3.015	0.000175
LDB3	ENSG00000122367.19	0.22	8.971	-3.031	1.42e-14
HOPX	ENSG00000171476.21	50.889	426.233	-3.042	8.78e-15
SH3BGRL2	ENSG00000198478.7	1.97	23.534	-3.046	1.07e-42
PPP1R3C	ENSG00000119938.8	2.22	26.078	-3.072	1.28e-25
PRSS27	ENSG00000172382.9	16.67	149.966	-3.095	2.96e-13
CEACAM7	ENSG00000007306.14	0.52	12.047	-3.102	8.43e-18
C2orf54	ENSG00000172478.17	8.19	79.79	-3.136	4.78e-17
VSIG2	ENSG00000019102.11	0.3	10.645	-3.163	5.73e-26
SCGB3A1	ENSG00000161055.3	0.41	11.779	-3.18	1.42e-09
KLK13	ENSG00000167759.12	37.219	353.306	-3.213	7.48e-07
AC021066.1	ENSG00000281415.1	0	8.344	-3.224	0.00162
ALDH1A1	ENSG00000165092.12	5.4	59.055	-3.23	5.15e-09
PSCA	ENSG00000167653.4	5.5	60.97	-3.253	7.65e-12
CA3	ENSG00000164879.6	0.29	11.621	-3.29	1.55e-19
CSRP3	ENSG00000129170.8	0.11	9.909	-3.297	0.000125
CYP4B1	ENSG00000142973.12	0.76	16.783	-3.337	9.4e-30
TF	ENSG00000091513.14	0.84	17.64	-3.341	8.61e-22
PIGR	ENSG00000162896.5	0.32	12.374	-3.341	2.03e-12
GSTA1	ENSG00000243955.5	0.56	15.196	-3.376	4.54e-05
RHCG	ENSG00000140519.12	105.653	1117.96	-3.391	2.15e-07
TMPRSS11A	ENSG00000187054.14	3.27	47.029	-3.492	2.83e-07
TMPRSS11BNL	ENSG00000250026.5	0.36	14.498	-3.51	4.45e-15
HSPB6	ENSG00000004776.11	2.87	43.295	-3.517	2.37e-17
GABRP	ENSG00000094755.16	1.07	22.694	-3.517	1.28e-11
MYLPF	ENSG00000180209.11	2.49	39.257	-3.528	1.01e-06
FUT6	ENSG00000156413.13	1.16	23.975	-3.531	7.69e-26
ZG16B	ENSG00000162078.11	1.58	28.958	-3.538	3.07e-23
TNNI1	ENSG00000159173.18	1.32	26.851	-3.586	0.000661
MYOZ1	ENSG00000177791.11	0.43	16.203	-3.589	3.92e-13
NRAP	ENSG00000197893.13	0.04	11.552	-3.593	6.64e-10
SLURP1	ENSG00000126233.1	22.36	297.944	-3.678	6.03e-08
TNNI2	ENSG00000130598.15	4.82	73.821	-3.684	8.15e-08
CAPN14	ENSG00000214711.9	0.51	18.974	-3.726	8.16e-21
SPINK5	ENSG00000133710.15	30.87	434.091	-3.771	4.85e-14
FMO2	ENSG00000094963.13	0.98	27.196	-3.832	5.88e-36
ACTN2	ENSG00000077522.12	0.37	19.018	-3.869	1.19e-06
S100A1	ENSG00000160678.11	3.52	65.186	-3.872	2e-15
UGT1A7	ENSG00000244122.2	0.8	26.262	-3.921	8.7e-06
CLDN10	ENSG00000134873.9	0.18	17.268	-3.952	1.2e-13
COX6A2	ENSG00000156885.5	0.54	23.485	-3.991	1.83e-09
PLA2G2A	ENSG00000188257.10	1.54	40.348	-4.025	6.88e-21
AQP5	ENSG00000161798.6	0.3	20.922	-4.076	4.08e-20
TNNC1	ENSG00000114854.7	1.91	48.76	-4.096	2.86e-07
MB	ENSG00000198125.12	4.69	96.734	-4.102	1.12e-11
SPINK7	ENSG00000145879.10	6.92	136.355	-4.116	8.3e-08
ENDOU	ENSG00000111405.8	1.03	34.493	-4.128	7.32e-24
CLCA4	ENSG00000016602.9	2.29	58.254	-4.171	1.04e-17
SLN	ENSG00000170290.3	0.94	33.97	-4.172	9.21e-06
KLHL41	ENSG00000239474.6	0.33	23.13	-4.181	5.67e-08
MYH7	ENSG00000092054.12	0.12	21.513	-4.329	5.73e-13
TNNC2	ENSG00000101470.9	1.74	59.178	-4.457	1.76e-09
MYBPC1	ENSG00000196091.12	0.44	32.077	-4.522	2.87e-11
FAM3B	ENSG00000183844.16	1.13	49.47	-4.566	1.46e-22
DES	ENSG00000175084.11	2.85	94.891	-4.638	4.19e-05
IL36A	ENSG00000136694.8	1.06	56.051	-4.792	7.45e-17
KRT78	ENSG00000170423.12	9.71	330.018	-4.95	1.3e-17
FAM3D	ENSG00000198643.6	4.34	167.109	-4.976	6e-37
TCAP	ENSG00000173991.5	0.7	56.549	-5.081	5.95e-08
STATH	ENSG00000126549.9	0.14	38.524	-5.116	1.52e-29
LTF	ENSG00000012223.12	1.03	71.595	-5.16	2.47e-16
TMPRSS11B	ENSG00000185873.7	0.31	46.395	-5.177	1.65e-30
MYL2	ENSG00000111245.14	0.75	68.628	-5.314	7.32e-07
CKM	ENSG00000104879.4	1.28	107.426	-5.572	1.4e-08
MYH2	ENSG00000125414.18	0.09	50.973	-5.575	1.99e-10
SPRR3	ENSG00000163209.14	203.487	9956.69	-5.606	9.4e-09
MYL1	ENSG00000168530.15	0.51	74.993	-5.653	3.17e-06
CRISP3	ENSG00000096006.11	0.14	71.491	-5.991	1.09e-61
KRT13	ENSG00000171401.14	294.29	25584.8	-6.437	1.79e-12
TGM3	ENSG00000125780.11	6.37	820.555	-6.801	4.5e-16
ACTA1	ENSG00000143632.14	0.78	219.017	-6.95	1.21e-07
MAL	ENSG00000172005.10	4.41	1032.63	-7.578	2.05e-27
MUC21	ENSG00000204544.5	0.29	283.528	-7.785	5.59e-35
CRNN	ENSG00000143536.7	2.38	1574.58	-8.865	5.34e-24
KRT4	ENSG00000170477.12	12.65	7806.45	-9.16	5.63e-23
