# Supplementary material for: Differentially Expressed Genes, miRNAs and Network Models: A Strategy to Shed Light on Molecular Interactions Driving HNSCC Tumorigenesis
Source: Cancers (Basel). 2023 Sep 4;15(17):4420. doi: 10.3390/cancers15174420 (PMC10563081; doi:10.3390/cancers15174420)
Supplement: Supplementary file 1 [file cancers-15-04420-s001.zip › Table S2.xlsx]

## Sheet: Table S2
Table S2. Hubs selected based on Betweenness, Centroid and Bridging values of a PPI network models reconstructed starting from DEGs (FC>|2|, adjP<0.01) by comparing HNSCC and control samples. Positive Fold Change value (in red) indicate genes up-regulated in HNSCC, while negative ones (in blue) indicate gene down-regulated.
Gene Name	Betweenness	Centroid	Bridging	Log2(Fold Change)
AGRN	12274.9	-74	70.6348	1.946
GNA12	10361.2	-142	117.701	1.726
FN1	10079	-154	80.721	3.415
PPL	8280.87	-184	95.2807	-2.112
TUBB3	7961.1	-74	95.0339	2.572
CDKN2A	7709.86	-104	109.989	2.377
PDIA5	6085.36	-335	99.5056	1.61
RECQL4	5855.48	-278	79.059	1.797
EPHB2	5673.23	-69	106.477	1.863
KIF4A	5575.2	-203	79.0746	1.525
ALDH1A1	5489.29	-278	115.744	-3.23
BGN	5273.47	-182	95.6138	2.276
STAT1	5229.13	-238	78.3668	1.931
CAV1	5212.89	-184	81.2201	1.952
CLIC4	5104.98	-302	226.374	1.626
GSTA1	5036.26	-366	73.6219	-3.376
VCAN	4853.94	-350	170.814	1.935
CTSL	4828.18	-196	91.4748	1.513
TJP3	4806.09	-360	138.643	-2.085
CRYAB	4702.45	-233	88.1288	-2.179
LUM	4690.58	-144	89.0884	2.366
CDC25B	4405.94	-281	116.677	1.874
CKMT2	4331.23	-171	81.0337	-2.916
CXCL8	4310.25	-415	246.483	2.146
TRIP13	4246.82	-217	81.9001	1.677
PDK4	3971.75	-287	190.943	-2.549
ANXA1	3926.29	-219	113.734	-2.208
PPARG	3921.55	-263	247.423	-1.896
HTRA1	3796.78	-192	71.352	1.859
PGAM2	3776.06	-329	146.649	-2.6
PXN	3586.09	-197	70.879	1.512
TEAD2	3501.55	-394	222.304	1.656
TNFAIP6	3371.76	-313	257.177	1.78
EEF1A2	3317.5	-230	80.7508	-1.904
TNC	3301.33	-260	79.6264	2.192
GALNT6	3260.04	-418	339.082	2.307
SERPINH1	3238.51	-286	76.3507	2.532
NDRG2	3216.89	-347	102.464	-2.357
LTF	3192.34	-418	99.4683	-5.16
UBE2S	3175.99	-221	89.222	1.757
ATP2A1	3150.95	-275	69.8342	-2.48
CHN1	3139.61	-302	74.73	1.671
GJA1	3133.1	-316	100.336	1.671
APOE	2988.74	-297	81.3503	2.5
FKBP10	2987.78	-287	77.4337	2.597
ITM2A	2960.67	-342	96.4965	-1.592
CKM	2937.66	-226	69.977	-5.572
CTSV	2846.21	-219	125.185	2.429
UBE2C	2608.32	-238	81.851	1.877
NT5E	2584.48	-399	195.678	1.518
SELENBP1	2552.1	-394	94.3476	-2.356
PLAU	2457.1	-299	79.7207	3.232
CLU	2442.31	-289	79.69	-2.595
P4HA1	2438.7	-255	69.8072	1.664
RDH12	2342.89	-365	89.8931	-1.677
IGFBP7	2325.82	-345	156.637	1.75
FAP	2224.91	-325	108.757	2.828
STX1A	2221.17	-418	122.616	1.641
HOXB7	2149.78	-402	138.64	3.011
C16orf59	2038.56	-349	99.8434	1.633
FOXM1	2037	-265	85.5476	1.803
CEACAM1	2028.22	-430	224.231	-2.453
EPHX2	1950.87	-309	83.0288	-1.583
PRSS3	1925.21	-375	85.3112	-2.508
WNT7A	1892.1	-282	122.732	1.517
ALDH1L1	1812.07	-403	74.5112	-2.71
PLAUR	1732.39	-296	143.012	2.067
TENM2	1664.51	-366	90.2772	2.331
FABP3	1637.65	-247	103.185	-1.627
LRFN4	1630.73	-293	94.7343	1.6
SPAG5	1561.82	-387	136.768	1.664
LTBP1	1556.58	-301	97.6167	2.046
IGF2BP2	1510.88	-425	137.753	2.845
ITM2C	1481.88	-367	106.917	1.506
CEP55	1429.64	-408	139.436	1.824
EIF2AK2	1408.99	-338	74.5829	1.644
NEFL	1404.76	-249	73.4347	2.539
