# Supplementary material for: Differentially Expressed Genes, miRNAs and Network Models: A Strategy to Shed Light on Molecular Interactions Driving HNSCC Tumorigenesis
Source: Cancers (Basel). 2023 Sep 4;15(17):4420. doi: 10.3390/cancers15174420 (PMC10563081; doi:10.3390/cancers15174420)
Supplement: Supplementary file 1 [file cancers-15-04420-s001.zip › Table S3.xlsx]

## Sheet: Table S3
Table S3. Stage-level expression of miRNAs up-regulated in HNSCC patients (p value <0.01). In bold are highlighted the most significant differences ( (FC>|2|$ AND p values <0.00001).
	All HNSCC vs Controls		HNSCC-Stage1 vs Controls		HNSCC-Stage2 vs Controls		HNSCC-Stage3 vs Controls		HNSCC-Stage4 vs Controls
miRNA names	FC	pvalue	FC	pvalue	FC	pvalue	FC	pvalue	FC	pvalue
hsa-mir-1269b	5.75589	5.71e-13							3.93411	9.8693e-08
hsa-mir-105-1	5.75465	2.79e-27			-0.271219	0.00142009	4.34195	0.0067222	5.74624	1.64635e-12
hsa-mir-105-2	5.70524	3.67e-26			0.0968264	0.00127729	4.57625	0.0076566	5.77237	1.63936e-12
hsa-mir-767	5.42526	3.2e-26			0.459623	0.00127911	5.3297	0.0024233	5.7814	1.24345e-14
hsa-mir-615	4.48804	1.82e-38	4.99277	3.2298e-07	4.13011	2.63956e-12	4.10601	7.99361e-15	4.19456	<1E-12
hsa-mir-548f-1	4.36522	8.04e-17			3.65076	0.000182236	3.81967	0.00125559	3.65076	5.1661e-09
hsa-mir-1269a	4.22852	1.08e-19			4.13318	0.00076019	4.39602	0.0060208	5.2315	2.4362e-08
hsa-mir-196a-2	4.20961	4.67e-57	3.91822	0.0055626	4.06632	1.2791e-08	3.85958	2.3824e-06	4.73464	1.62448e-12
hsa-mir-196a-1	4.2017	3.26e-56	4.6759	0.00054052	4.90731	9.394e-10	4.76236	1.2451e-10	5.24549	<1E-12
hsa-mir-196b	3.78237	4.91e-71	3.19018	1.66756e-05	3.50827	4.40259e-12	3.63652	1.96228e-05	3.7432	1.62437e-12
hsa-mir-4652	3.62632	3.36e-30	2.81693	0.00193811	3.56426	1.5615e-06	3.64206	6.4686e-08	3.69295	<1E-12
hsa-mir-1910	3.59907	3.78e-25	3.3533	0.0056355	3.66619	1.0112e-10	3.71142	1.0148e-10	3.99552	1.62448e-12
hsa-mir-9-1	3.21488	3.32e-21			1.28596	0.00018178	0.494679	0.0033637	1.43714	1.0633e-07
hsa-mir-9-2	3.21427	3.34e-21			1.27597	0.00017987	0.496048	0.003303	1.4738	1.0232e-07
hsa-mir-9-3	3.21218	3.88e-21			0.333901	0.00131825			0.288921	4.0158e-06
hsa-mir-1305	2.81144	3.38e-14	3.6517	0.00113819	2.34147	3.4148e-07	2.632	5.9153e-08	2.69539	<1E-12
hsa-mir-503	2.73211	9.43e-42	2.74185	0.0020223	2.87381	2.44249e-15	2.78393	1.3594e-11	2.64708	3.704e-08
hsa-mir-1293	2.72613	1.83e-23	2.3918	0.00104253	2.54817	1.9828e-09	2.58109	3.0479e-10	2.33052	2.0095e-14
hsa-mir-6891	2.68575	8.87e-12	3.39176	0.0083377	2.19959	2.5089e-06	2.29828	8.1029e-07	2.16339	1.76725e-12
hsa-mir-4745	2.63871	6.2e-11			1.72247	3.7557e-05	2.07039	1.146e-08	2.01792	1.62448e-12
hsa-mir-4658	2.60643	1.35e-10	0.847997	0.006062	2.54432	2.5354e-06	2.94486	3.9686e-05	2.36923	1.63292e-12
hsa-mir-301b	2.55894	2.09e-21			2.66461	1.0967e-09	2.9041	1.121e-11	2.86158	1.11022e-16
hsa-mir-31	2.52844	2.98e-21	2.82502	0.000158878	2.8859	2.9345e-09	3.37281	1.2359e-11	2.52015	<1E-12
hsa-mir-210	2.43574	7.5e-33	3.08101	0.00096269	3.46092	4.6235e-11	3.63191	1.4957e-08	3.79105	1.62448e-12
hsa-mir-6728	2.39553	1.88e-10	2.04439	0.0085634	2.42626	8.2898e-05	2.30378	2.9948e-07	2.83794	1.62459e-12
hsa-mir-455	2.3694	1.32e-52	2.18646	3.6092e-05	2.3201	1.64357e-12	2.40387	1.63425e-12	2.48813	1.62448e-12
hsa-mir-4724	2.36909	2.17e-10	2.1592	0.00052286	2.21205	1.4673e-08	2.05311	3.1536e-07	1.63227	2.21845e-12
hsa-mir-519a-1	2.33825	1.74e-07					1.08512	0.00023654
hsa-mir-5008	2.17595	1.27e-08	2.10434	0.0032187	1.926	1.6089e-05	2.33914	1.213e-06	2.1635	4.16256e-12
hsa-mir-937	2.14706	3.15e-19	2.10143	2.0804e-05	1.80829	9.773e-05	1.82939	4.5423e-10	2.11059	<1E-12
hsa-mir-3144	2.14114	5e-06			2.07529	0.00038188	2.11864	0.0003202	2.11864	5.7594e-08
hsa-mir-873	2.11494	9.18e-06			1.0091	0.0025242	0.751502	0.0024778	1.48738	7.2617e-10
hsa-mir-301a	2.08579	8.44e-35	1.97244	0.0031615	2.49708	2.6268e-11	2.53171	1.96532e-12	2.46962	<1E-12
hsa-mir-573	2.05018	3.51e-07					2.58015	1.9375e-06	2.25701	1.7863e-07
hsa-mir-4713	2.03701	1.98e-09	2.67438	0.00032462	1.38756	1.0732e-08	1.80086	4.5105e-07	1.90144	1.62448e-12
hsa-mir-7112	2.01885	2.59e-07			2.02975	0.00069621	2.5025	1.63138e-05	2.48829	6.5558e-09
hsa-mir-3619	2.01834	2.66e-08	2.18142	0.0031168	1.88596	2.5642e-07	2.11103	3.396e-09	1.72072	3.76577e-12
hsa-mir-3662	2.01784	2.04e-12			2.25048	3.6848e-05	2.91658	9.8176e-10	2.28748	1.58762e-14
