# Supplementary material for: Differentially Expressed Genes, miRNAs and Network Models: A Strategy to Shed Light on Molecular Interactions Driving HNSCC Tumorigenesis
Source: Cancers (Basel). 2023 Sep 4;15(17):4420. doi: 10.3390/cancers15174420 (PMC10563081; doi:10.3390/cancers15174420)
Supplement: Supplementary file 1 [file cancers-15-04420-s001.zip › Table S4.xlsx]

## Sheet: Table S4
Table S3. Stage-level expression of miRNAs down-regulated in HNSCC patients (p value <0.01). In bold are highlighted the most significant differences ( (FC>|2|$ AND p values <0.00001).
	All HNSCC vs Controls		HNSCC-Stage1 vs Controls		HNSCC-Stage2 vs Controls		HNSCC-Stage3 vs Controls		HNSCC-Stage4 vs Controls
miRNA names	FC	pvalue	FC	pvalue	FC	pvalue	FC	pvalue	FC	pvalue
hsa-mir-101-3p	-2.06904	1.62e-60	-1.59368	1.11022e-16	-1.32704	<1E-12	-1.1305	1.62437e-12	-1.51248	1.62448e-12
hsa-mir-1258	-2.55263	2.04e-21	-2.67724	2.2607e-08	-2.35398	5.7625e-08	-2.80217	3.7006e-09	-2.37001	2.2161e-08
hsa-mir-133a-3p	-3.05947	2.4e-12	-1.22811	0.0028959	-3.84203	0.0015955	-3.76947	0.00116444	-5.54948	0.00106264
hsa-mir-133b	-2.96451	3e-10	-1.25481	0.0026027	-3.79211	0.00157708	-3.59017	0.00123693	-5.37768	0.00101904
hsa-mir-135a-2-3p	-3.11098	5.36e-17	0	0.00065508	-4.69364	0.0003751	-4.20525	0.00196272	-4.01816	0.00039791
hsa-mir-135a-3p	-3.95982	2.26e-09	0	N/A	0	N/A	0	N/A	0	N/A
hsa-mir-1-3p	-3.36559	1.15e-14	-1.72117	0.0047959	-3.60519	0.0049974	-3.56269	0.0077828	0	0.00173929
hsa-mir-202-3p	-2.39088	6.78e-15	-1.62791	0.0058953	-1.66638	0.0125783	-1.94773	0.0100199	-1.89601	0.0067447
hsa-mir-206	-2.11999	4.46e-06	-0.809242	0.035016	-2.35816	0.0076819	-3.64201	0.0063799	-3.87334	0.0016422
hsa-mir-208a-3p	-2.87839	2.89e-06	0	N/A	0	N/A	0	N/A	0	N/A
hsa-mir-208b-3p	-3.34958	7.71e-09	-2.19928	0.00084361	-4.20051	0.00110404	-4.84068	0.00081801	-5.24552	0.00103943
hsa-mir-211-3p	-3.7522	8.44e-07	0	N/A	0	N/A	0	N/A	0	N/A
hsa-mir-299-3p	-2.5197	3.11e-36	-2.04158	0.0029567	-1.74543	0.0029606	-2.01824	0.0027163	-1.80891	0.0030161
hsa-mir-29c-3p	-2.16771	2.88e-33	-1.68874	4.6585e-09	-1.63103	1.4733e-07	-2.08217	2.6665e-10	-2.06728	4.1993e-10
hsa-mir-30a-3p	-2.10759	1.39e-39	-2.4223	5.6953e-05	-2.40838	1.1712e-08	-2.14198	4.753e-09	-2.23312	2.1658e-09
hsa-mir-375-3p	-3.77339	1.08e-29	-4.39499	9.6374e-05	-4.97135	0.00025541	-4.45798	0.00014051	-4.57187	0.000140089
hsa-mir-376c-3p	-2.03515	2.51e-28	-1.74541	0.00062239	-1.49886	0.0037791	-1.55714	0.00165631	-1.61787	0.002003
hsa-mir-378a-3p	-2.13596	1.7e-34	-1.24345	0.00022154	-1.40445	5.658e-05	-1.10631	0.00027722	-1.29412	7.7316e-05
hsa-mir-378c	-2.5292	3.62e-45	-1.30811	0.00086121	-1.71822	0.000158117	-1.98414	0.00023983	-1.79422	0.000195164
hsa-mir-378d	-2.88477	1.08e-28	-1.12892	0.00064441	-1.3707	0.000115073	-1.50871	0.000184001	-1.55685	0.00011805
hsa-mir-378f	-2.50646	4.72e-07	-2.23088	0.000199692	-1.97649	8.4014e-05	-1.70957	0.00035538	-1.7179	0.00021511
hsa-mir-378i	-3.93665	5.1e-18	-1.48829	0.050296	-2.43041	0.036438	-2.18163	0.048838	-2.35539	0.038535
hsa-mir-381-3p	-3.40839	7.87e-58	-1.40904	0.020121	-1.97961	0.0198972	-1.98158	0.023421	-1.91239	0.022315
hsa-mir-410-3p	-2.13466	5.27e-25	-1.33124	0.00084374	-1.45355	0.00082417	-1.65636	0.0020993	-1.77938	0.00158245
hsa-mir-411-3p	-2.51694	1.79e-34	-1.92679	0.0070207	-1.73526	0.0093023	-1.64426	0.0091222	-1.77026	0.0108168
hsa-mir-4740-3p	-2.06612	3.92e-11	-0.214125	0.051358	0	8.3462e-09	0	5.7965e-08	0	6.6633e-08
hsa-mir-4776-3p	-2.26506	3.43e-06	-2.05037	0.0031161	0	1.55193e-05	0	1.85022e-05	0	3.7029e-05
hsa-mir-486-3p	-2.20661	4.72e-26	-0.888638	0.0055041	-1.46649	0.00030499	-1.4979	0.00025945	-1.83186	0.000139828
hsa-mir-488-3p	-2.63256	9.58e-06	-4.24511	0.00039512	0	0.00038339	0	0.041659	0	7.752e-05
hsa-mir-499a-3p	-3.38955	4.52e-16	-3.09638	0.00036242	-3.88784	0.00032213	-4.24892	0.0028208	-4.27872	0.00028482
hsa-mir-5089-3p	-3.56715	8.47e-10	-1.57296	0.0003218	-1.82339	0.000121812	-1.73343	0.000163389	-2.096	9.8874e-05
hsa-mir-6717-5p	-2.32343	3.88e-06	0	N/A	0	N/A	0	N/A	0	N/A
hsa-mir-885-3p	-2.24937	2.08e-10	-1.57296	0.095937	-1.82339	0.084059	-1.73343	0.093525	-2.096	0.09266
hsa-mir-99a-3p	-2.0402	7.87e-23	-1.66379	2.86082e-12	-1.96597	6.66134e-16	-2.14438	2.57599e-11	-2.08092	1.62537e-12
