# Supplementary material for: Differentially Expressed Genes, miRNAs and Network Models: A Strategy to Shed Light on Molecular Interactions Driving HNSCC Tumorigenesis
Source: Cancers (Basel). 2023 Sep 4;15(17):4420. doi: 10.3390/cancers15174420 (PMC10563081; doi:10.3390/cancers15174420)
Supplement: Supplementary file 1 [file cancers-15-04420-s001.zip › Table S5.xlsx]

## Sheet: Table S5
Table S5. Pathways enriched from targets of up- (red) and down-regulated (blue) miRNAs in HNSCC.
Source	Term ID	Pathway	# genes targeted by miRNAs down-regulated in HNSCC	# genes targeted by miRNAs up-regulated in HNSCC	FDR	p-value	genes
WikiPathways	WP3888	VEGFA-VEGFR2 signaling pathway	33		7.52e-07	1.11e-09	RAP1B|ATP6V1E1|YWHAE|HDAC4|SMARCA2|PGD|GJA1|ARF6|CTNNA1|CXCL8|GSK3B|P4HB|FMNL3|PRRC2C|PNP|PTPN14|PTGS2|JUN|SLC25A25|FSCN1|AKT1S1|GRB2|BCL2|CTNND1|CDC42|SLC8A1|TKT|PRKD2|RHOA|CALU|AKT1|NAP1L1|VEGFA
WikiPathways	WP4216	Chromosomal and microsatellite instability in colorectal cancer	14		1.27e-06	3.76e-09	KRAS|SMAD2|AKT3|REL|FOS|GSK3B|TBK1|TGFB2|PTGS2|JUN|TGFBR1|BCL2|RHOA|AKT1
WikiPathways	WP1992	Genes targeted by miRNAs in adipocytes	7		1.63e-05	1.09e-07	KCNJ2|HCN2|HCN4|HDAC4|GJA1|IGF1|PTBP2
KEGG Pathways	hsa05206	MicroRNAs in cancer	23		2.42e-09	7.2e-12	BCL2L2|KRAS|NOTCH2|EP300|HDAC4|DNMT3A|PDCD4|EZH2|CRKL|BMF|TPM1|MDM4|PTGS2|MCL1|BMI1|FSCN1|GRB2|BCL2|CD44|RHOA|STMN1|MARCKS|VEGFA
KEGG Pathways	hsa04926	Relaxin signaling pathway	15		3.15e-05	3.76e-07	COL1A1|KRAS|SMAD2|AKT3|COL1A2|COL3A1|FOS|GNG5|JUN|TGFBR1|COL4A1|GRB2|AKT1|VEGFA|GNB1
Reactome Pathways	HSA-9006934	Signaling by Receptor Tyrosine Kinases	38		2.04e-07	9.38e-11	ITGA3|COL1A1|RAP1B|ATP6V1E1|KRAS|EP300|AKT3|NRP1|IGF1R|SH3GL1|ATP6V1A|CALM3|COL1A2|ARF6|IGF1|COL3A1|CTNNA1|FOS|TRIB1|CRKL|MEF2A|HNRNPH1|PTBP1|SGK1|RIT1|COL4A1|ID1|GRB2|DIAPH1|CTNND1|CDC42|RHOA|HNRNPF|STMN1|RBFOX2|AKT1|VEGFA|YAP1
Reactome Pathways	HSA-109582	Hemostasis	35		6.04e-05	3.06e-07	ITGA3|COL1A1|RAP1B|H3F3B|KRAS|APLP2|CALM3|COL1A2|IGF1|KIF5B|PPP2R5E|ANXA2|BRPF3|ATP2B4|TGFB2|TAGLN2|NHLRC2|FLNA|GNG5|GATA3|TUBB2A|GRB2|CDC42|SLC8A1|ITGA6|CD44|RHOA|GNA13|WEE1|PHACTR2|CALU|SLC16A1|AKT1|VEGFA|GNB1
Reactome Pathways	HSA-449147	Signaling by Interleukins	29		5.94e-05	2.73e-07	PSMA3|RAP1B|LMNB1|RORA|LIFR|PDCD4|COL1A2|FOS|CXCL8|P4HB|TBK1|ANXA2|CRKL|MEF2A|PSMD12|MSN|PTPN14|PTGS2|MCL1|BTRC|JUN|GATA3|FSCN1|GRB2|BCL2|CDC42|HNRNPF|AKT1|VEGFA
Reactome Pathways	HSA-8939211	ESR-mediated signaling	21		4.53e-06	4.17e-09	H3F3B|KRAS|EP300|AKT3|IGF1R|CALM3|H2AFZ|RAD21|HIST1H2AE|FOS|SMC1A|HIST2H2AC|GNG5|JUN|NCOA3|GATA3|BCL2|KPNA2|AKT1|GTF2A1|GNB1
Reactome Pathways	HSA-3700989	Transcriptional Regulation by TP53		24	0.0012	2.12e-06	CSNK2A1|RPA1|SCO1|CCNB1|TACO1|POLR2D|CCNA2|TSC1|UBB|RMI1|TP53INP1|E2F1|CHD4|RRAGD|POLR2B|TBP|JMY|SESN1|GPI|PPP2R5C|COX18|UBC|CNOT4|MAPKAPK5
Reactome Pathways	HSA-983168	Antigen processing: Ubiquitination & Proteasome degradation		20	0.0035	1.61e-05	HACE1|CUL3|TRIM11|UBB|KLHL11|RBBP6|RLIM|RNF41|FBXL5|FBXL3|TRIM4|UBE2C|MYLIP|PSMB5|UBR4|KLHL21|LONRF1|UBE2W|FBXO41|UBC
Reactome Pathways	HSA-917937	Iron uptake and transport		9	0.0022	7.54e-06	IREB2|UBB|CYBRD1|ATP6V0A2|FBXL5|ATP6V1C1|ATP6V0E1|UBC|SLC46A1
