# Supplementary material for: Differentially Expressed Genes, miRNAs and Network Models: A Strategy to Shed Light on Molecular Interactions Driving HNSCC Tumorigenesis
Source: Cancers (Basel). 2023 Sep 4;15(17):4420. doi: 10.3390/cancers15174420 (PMC10563081; doi:10.3390/cancers15174420)
Supplement: Supplementary file 1 [file cancers-15-04420-s001.zip › Table S6.xlsx]

## Sheet: Table S6
Table S6. Hubs selected based on Betweenness, Centroid and Bridging values of PPI network models reconstructed starting from genes targeted by up- (A) or down-regulated (B) miRNAs. Positive Fold Change value (in red) indicate genes up-regulated in HNSCC.
A)	Gene Name	Betweenness	Centroid	Bridging	Log2(Fold Change)
	APP	3405.03	-135	14.2124	1.66
	ABL1	3205.55	-132	13.4531
	HSPA1B	2355.53	-152	12.8934
	LMBR1L	1512.58	-190	15.3815
	AAK1	1324.31	-215	18.3272
	UBR4	1248.51	-192	15.9015
	HEATR1	1216.23	-191	14.4979
	MAPRE3	1185.87	-219	16.9406
	IREB2	1115.77	-203	17.7141
	FBXL3	1089.78	-219	23.6413
	ERBIN	1070.15	-197	14.0632
	ACVR1	1031.78	-221	18.0265
	ITGB1	1000.28	-204	13.5673
	RAB14	996.502	-194	15.4581
	CLIP4	941.092	-195	13.5102
	ARL5A	873.807	-205	16.7639
	ATP1A1	852.549	-196	14.8302
	MYO1D	839.393	-204	15.8792
	AGFG1	827.356	-209	18.5735
	FRK	784.207	-193	12.9067
	EPHA7	775.489	-208	14.2086
	GPI	771.289	-210	16.0654
	TNPO3	756.541	-218	15.3629
	NFIC	720.728	-211	15.4851
	EPHA4	706.102	-213	15.0175
	WASL	689.589	-224	13.6114
	CBFB	681.433	-237	25.1958
	IGF2R	681.369	-230	14.1171
	PGM3	680.456	-255	16.8571
	RNF11	651.697	-235	13.9561
	KLHDC10	603.223	-225	14.3831
	NDEL1	597.683	-238	14.427
	DST	552.478	-222	14.079
	MAP3K9	536.413	-254	15.7672
	RAB34	516.133	-218	13.1647
	ACBD5	515.961	-259	18.913
B)	Gene Name	Betweenness	Centroid	Bridging	Log2(Fold Change)
	KRAS	6864	-31	7.93479
	HNRNPH1	2145.68	-139	8.33146
	FLNA	1903.95	-123	7.67301	1.595
	XPO6	1759.31	-188	10.2591
	TRA2B	1685.37	-155	10.1174
	ARCN1	1639.92	-196	14.3592
	MKI67	1594.37	-134	8.47231
	TBK1	1543.57	-177	9.90102
	OGT	1542.74	-140	8.01939
	GMPS	1479.35	-154	7.97204
	HSPA13	1277.51	-173	8.12248
	CALM3	1276.95	-150	7.84601
	SRSF10	1227.52	-182	10.4589
	PSMA3	1186.05	-148	7.80704
	ENAH	1184.96	-161	8.11871	1.555
	MX1	1127.27	-158	8.29147
	SUPT16H	1065.36	-162	7.86405
	SEC61A1	1038.79	-193	10.402
	YKT6	1016.73	-206	15.4079
	RBFOX2	940.569	-183	10.5831
	PFN2	910.248	-178	9.7133
	PPP3CB	847.269	-175	8.00299
	PPP2R5E	839.189	-198	10.3707
	RPL23	773.67	-192	8.00151
	LPP	737.297	-217	11.9142
	HMGCR	724.793	-193	8.91808
	SH3PXD2A	709.514	-191	8.6541
	G6PD	708.438	-187	7.67829
	PTPRG	631.658	-206	8.9771
	STAMBP	625.003	-200	8.65481
	TAGLN2	613.202	-211	8.94767
	TRIB1	583.737	-187	8.05986
	ZFP36L1	533.749	-186	8.78792
	GNB1	530.045	-197	8.1985
	FIGN	514.822	-214	13.1789
	AHNAK	493.631	-216	10.3537
	ARPC5	490.417	-199	9.38781
	TXNL1	479.015	-229	10.7662
